# Supplementary material for: Generation of Premature Termination Codon (PTC)-Harboring Pseudorabies Virus (PRV) via Genetic Code Expansion Technology
Source: Viruses. 2022 Mar 10;14(3):572. doi: 10.3390/v14030572 (PMC8950157; doi:10.3390/v14030572)
Supplement: Supplementary file 1 [file viruses-14-00572-s001.zip]

Archive with 2 entries (1 files):
- viruses-1622083-supplementary/
- viruses-1622083-supplementary/Table S1.pdf
